# Supplementary material for: Prediction of postoperative infections by strategic data imputation and explainable machine learning
Source: J Am Med Inform Assoc. 2025 Aug 31;32(11):1706–17. doi: 10.1093/jamia/ocaf145 (PMC12626223; doi:10.1093/jamia/ocaf145)
Supplement: ocaf145_Supplementary_Data [file ocaf145_supplementary_data.zip]

Archive with 2 entries (2 files):
- Guillen JAMIA 20250727_SUPPTABLESWORD.docx
- SUPPLEMENTARY_FIGURES_20250512 2_compressed (1).pdf
